# Supplementary material for: Improving the Efficiency and Safety of Sentinel Stink Bug Eggs Using X-rays
Source: Insects. 2024 Oct 4;15(10):767. doi: 10.3390/insects15100767 (PMC11508251; doi:10.3390/insects15100767)
Supplement: Supplementary file 1 [file insects-15-00767-s001.zip]

Archive with 1 entries (1 files):
- Hougardy et al - Insects - supplementary.xlsx
