# Supplementary material for: Improving the Efficiency and Safety of Sentinel Stink Bug Eggs Using X-rays
Source: Insects. 2024 Oct 4;15(10):767. doi: 10.3390/insects15100767 (PMC11508251; doi:10.3390/insects15100767)
Supplement: Supplementary file 1 [file insects-15-00767-s001.zip › Hougardy et al - Insects - supplementary.xlsx]

## Sheet: Figure 2
Influence of x-ray irradiation (0 – 40 Gy) on the percentage of sand-free (“no sand”) and sand-covered (“sand”) B. hilaris eggs showing no or some embryo development or eclosed 12 days post-irradiation.
12 days post irradiation
				Count					%				%
Dose	Egg type	mA	n	Ny	Dark	Light	No dev.	Check	Ny	Dark orange	Light orange	No dev.	Ny	Some dev. (Light + Dark)	No dev.
0 Gy	No sand	6	120	117	0	1	2	120	97.5	0	0.833333	1.66667	97.5	0.833333	1.66667
	Sand	6	120	107	1	1	11	120	89.1667	0.833333	0.833333	9.16667	89.1667	1.66667	9.16667
10 Gy	No sand	6	30	0	0	8	22	30	0	0	26.6667	73.3333	0	26.6667	73.3333
	Sand	6	30	0	2	10	18	30	0	6.66667	33.3333	60	0	40	60
20 Gy	No sand	6	30	0	0	8	22	30	0	0	26.6667	73.3333	0	26.6667	73.3333
	Sand	6	30	0	2	7	21	30	0	6.66667	23.3333	70	0	30	70
30 Gy	No sand	6	30	0	0	4	26	30	0	0	13.3333	86.6667	0	13.3333	86.6667
	Sand	6	30	0	0	9	21	30	0	0	30	70	0	30	70
40 Gy	No sand	6	30	0	0	0	30	30	0	0	0	100	0	0	100
	Sand	6	30	0	0	4	26	30	0	0	13.3333	86.6667	0	13.3333	86.6667

## Sheet: Figure 3
Percentage of 1, 2, 3, and 7 d old (refrigerated) eggs showing no or some embryo development, or eclosed 9 days post irradiation (40 Gy).
	2023-08-31
Irradiation date
Date checked	Days after X-ray	Dose (Gy)	Egg age/ttmnt	n	Ny	Some development	No development	Dead eggs	check
2023-09-09	9	0	d1	30	30	0	0	0	0
2023-09-09	9	0	d2	30	28	1	0	1	0
2023-09-09	9	0	d3	20	19	0	1	0	0
2023-09-09	9	0	7d (8°C)	30	26	2	2	0	0
2023-09-09	9	40	d1	30	0	5	25	0	0
2023-09-09	9	40	d2	30	0	13	0	17	0
2023-09-09	9	40	d3	21	0	18	1	2	0
2023-09-09	9	40	7d (8°C)	30	0	0	28	2	0

## Sheet: Figure 4a
Percentage of parasitism and sex ratio (percentage female) by G. aetherium on fresh (< 24h old) irradiated (40 Gy) B. hilaris eggs. Controls were fresh B. hilaris eggs
Dose	Rep	Ny	Males	Females	Dead eggs	Progeny	Sex ratio	Parasitism%
0 Gy	1	0	2	8	0	10	80	100
0 Gy	2	0	2	7	1	9	77.7778	90
0 Gy	3	0	2	6	2	8	75	80
0 Gy	4	0	2	8	0	10	80	100
0 Gy	5	0	2	6	2	8	75	80
0 Gy	6	0	3	6	1	9	66.6667	90
0 Gy	7	0	2	7	1	9	77.7778	90
0 Gy	8	0	4	5	1	9	55.5556	90
0 Gy	9	0	2	8	0	10	80	100
0 Gy	10	0	1	7	2	8	87.5	80
40 Gy	1	0	2	8	0	10	80	100
40 Gy	2	0	1	9	0	10	90	100
40 Gy	3	0	1	7	2	8	87.5	80
40 Gy	4	0	2	7	1	9	77.7778	90
40 Gy	5	0	2	6	2	8	75	80
40 Gy	6	0	1	9	0	10	90	100
40 Gy	7	0	4	6	0	10	60	100
40 Gy	8	0	1	7	2	8	87.5	80
40 Gy	9	0	6	4	0	10	40	100
40 Gy	10	0	2	8	0	10	80	100

## Sheet: Figure 4b
Percentage of parasitism and sex ratio (percentage female) by G. aetherium on 7-day -old irradiated (40 Gy) B. hilaris eggs. Controls were fresh and 7-day-old non-irradiated eggs.
Ttment	Ttmnt abbrev.	Rep	Ny (1/18)	Ny (1/19)	Ny	(Ny)	Males	Females	Dead eggs	Progeny	Sex ratio	Parasitism%	Eclosed 7 days	parasitism success
1wk-irradiated-exposed	X	1	0	0	0	0	3	7	0	10	70	100	0	1
1wk-irradiated-exposed	X	2	0	0	0	0	4	4	2	8	50	80	0	1
1wk-irradiated-exposed	X	3	0	0	0	0	2	8	0	10	80	100	0	1
1wk-irradiated-exposed	X	4	0	0	0	0	2	8	0	10	80	100	0	1
1wk-irradiated-exposed	X	5	0	0	0	0	4	6	0	10	60	100	0	1
1wk-irradiated-exposed	X	6	0	0	0	0	10	0	0	10	0	100	0	1
1wk-irradiated-exposed	X	7	0	0	0	0	7	0	3	7	0	70	0	1
1wk-irradiated-exposed	X	8	0	0	0	0	2	8	0	10	80	100	0	1
1wk-irradiated-exposed	X	9	0	0	0	0	7	0	3	7	0	70	0	1
1wk-irradiated-exposed	X	10	0	0	0	0	9	0	1	9	0	90	0	1
1wk-irradiated-unexposed	CX	1	0	0	0	0	0	0	10	0		0	0	0
1wk-irradiated-unexposed	CX	2	0	0	0	0	0	0	10	0		0	0	0
1wk-irradiated-unexposed	CX	3	0	0	0	0	0	0	10	0		0	0	0
1wk-irradiated-unexposed	CX	4	0	0	0	0	0	0	10	0		0	0	0
1wk-irradiated-unexposed	CX	5	0	0	0	0	0	0	10	0		0	0	0
1wk-irradiated-unexposed	CX	6	0	0	0	0	0	0	10	0		0	0	0
1wk-irradiated-unexposed	CX	7	0	0	0	0	0	0	10	0		0	0	0
1wk-irradiated-unexposed	CX	8	0	0	0	0	0	0	10	0		0	0	0
1wk-irradiated-unexposed	CX	9	0	0	0	0	0	0	10	0		0	0	0
1wk-irradiated-unexposed	CX	10	0	0	0	0	0	0	10	0		0	0	0
1wk-exposed	C	1	2	5	6	4	0	0	0	0		0	10	0
1wk-exposed	C	2	0	1	1	7	0	2	0	2	100	20	0	1
1wk-exposed	C	3	1	4	4	2	2	2	0	4	50	40	5	1
1wk-exposed	C	4	0	5	5	1	2	1	1	3	33.3333	30	0	1
1wk-exposed	C	5	1	5	5	4	0	1	0	1	100	10	5	1
1wk-exposed	C	6	2	4	3	4	0	1	2	1	100	10	10	1
1wk-exposed	C	7	0	2	2	4	0	3	1	3	100	30	0	1
1wk-exposed	C	8	0	5	5	4	0	1	0	1	100	10	0	1
1wk-exposed	C	9	0	5	5	5	0	0	0	0		0	0	0
1wk-exposed	C	10	1	5	5	5	0	0	0	0		0	5	0
1 wk-unexposed	CC	1	0	0	7	2	0	0	1	0		0	0	0
1 wk-unexposed	CC	2	0	0	8	1	0	0	1	0		0	0	0
1 wk-unexposed	CC	3	0	0	8	2	0	0	0	0		0	0	0
1 wk-unexposed	CC	4	0	0	8	1	0	0	1	0		0	0	0
1 wk-unexposed	CC	5	0	0	6	2	0	0	2	0		0	0	0
1 wk-unexposed	CC	6	0	0	9	1	0	0	0	0		0	0	0
1 wk-unexposed	CC	7	0	0	7	3	0	0	0	0		0	0	0
1 wk-unexposed	CC	8	0	0	9	1	0	0	0	0		0	0	0
1 wk-unexposed	CC	9	0	0	9	1	0	0	0	0		0	0	0
1 wk-unexposed	CC	10	0	0	7	2	0	0	1	0		0	0	0
Fresh-exposed	F	1	0	0	0	0	3	7	0	10	70	100	0	1
Fresh-exposed	F	2	0	0	0	0	2	7	0	9	77.7778	90	0	1
Fresh-exposed	F	3	0	0	0	0	2	8	0	10	80	100	0	1
Fresh-exposed	F	4	0	0	0	0	2	8	0	10	80	100	0	1
Fresh-exposed	F	5	0	0	0	0	9	0	1	9	0	90	0	1
Fresh-exposed	F	6	0	0	3	0	1	6	0	7	85.7143	70	0	1
Fresh-exposed	F	7	0	0	0	0	10	0	0	10	0	100	0	1
Fresh-exposed	F	8	0	0	0	0	3	7	0	10	70	100	0	1
Fresh-exposed	F	9	0	0	0	0	2	8	0	10	80	100	0	1
Fresh-exposed	F	10	0	0	0	0	2	8	0	10	80	100	0	1
Fresh-unexposed	CF	1	0	0	3	5	0	0	2	0		0	0	0
Fresh-unexposed	CF	2	0	0	5	5	0	0	0	0		0	0	0
Fresh-unexposed	CF	3	0	0	8	2	0	0	0	0		0	0	0
Fresh-unexposed	CF	4	0	0	7	3	0	0	0	0		0	0	0
Fresh-unexposed	CF	5	0	0	8	2	0	0	0	0		0	0	0
Fresh-unexposed	CF	6	0	0	7	1	0	0	2	0		0	0	0
Fresh-unexposed	CF	7	0	0	4	6	0	0	0	0		0	0	0
Fresh-unexposed	CF	8	0	0	9	1	0	0	0	0		0	0	0
Fresh-unexposed	CF	9	0	0	7	3	0	0	0	0		0	0	0
Fresh-unexposed	CF	10	0	0	7	3	0	0	0	0		0	0	0

## Sheet: Figure 4c
Percentage of parasitism and sex ratio (percentage female) by G. aetherium on 12-day-old irradiated (40 Gy) B. hilaris eggs. Controls were fresh B. hilaris eggs.
Ttment	Rep	Ny	(Ny)	Males	Females	Dead eggs	Progeny	Sex ratio	Parasitism%
12d irradiated	1	0	0	1	2	7	3	66.6667	30
12d irradiated	2	0	0	1	5	4	6	83.3333	60
12d irradiated	3	0	0	1	5	4	6	83.3333	60
12d irradiated	4	0	0	2	3	5	5	60	50
12d irradiated	5	0	0	1	3	6	4	75	40
12d irradiated	6	0	0	1	4	5	5	80	50
12d irradiated	7	0	0	1	7	2	8	87.5	80
12d irradiated	8	0	0	2	5	3	7	71.4286	70
12d irradiated	9	0	0	0	6	4	6	100	60
12d irradiated	10	0	0	4	6	0	10	60	100
Fresh-exposed	1	0	0	2	8	0	10	80	100
Fresh-exposed	2	0	1	1	7	1	8	87.5	80
Fresh-exposed	3	0	0	0	7	3	7	100	70
Fresh-exposed	4	0	0	2	6	2	8	75	80
Fresh-exposed	5	0	0	2	6	2	8	75	80
Fresh-exposed	6	0	0	2	6	2	8	75	80
Fresh-exposed	7	0	0	2	8	0	10	80	100
Fresh-exposed	8	0	0	2	6	2	8	75	80
Fresh-exposed	9	0	0	3	5	2	8	62.5	80
Fresh-exposed	10	0	1	3	5	1	8	62.5	80

## Sheet: Figure 5
Percentage of parasitism and sex ratio (percentage female) by O. californicus on 7-day-old irradiated (40 Gy) B. hilaris eggs. Controls were fresh B. hilaris eggs.
Ttment	Rep	Date exp	n	Ny	(Ny)	Males	Females	Dead eggs	Progeny	Parasitism	Sex ratio	parasitism success
Control - fresh	1	2024-02-28	10	3	2	0	0	5	0	0		0
Control - fresh	2	2024-02-28	10	8	1	0	0	1	0	0		0
Control - fresh	3	2024-02-28	10	9	1	0	0	0	0	0		0
Control - fresh	4	2024-02-28	10	3	4	0	0	3	0	0		0
Control - fresh	5	2024-02-28	10	9	0	0	0	1	0	0		0
Control - fresh	6	2024-02-28	10	6	2	2	0	0	2	20	0	1
Control - fresh	7	2024-02-28	10	7	2	1	0	0	1	10	0	1
Control - fresh	8	2024-02-28	10	8	2	0	0	0	0	0		0
Control - fresh	9	2024-02-28	10	4	0	4	0	2	4	40	0	1
Control - fresh	10	2024-02-28	10	7	2	0	0	1	0	0		0
Xray - 1 wk	1	2024-02-28	10	0	0	2	0	8	2	20	0	1
Xray - 1 wk	2	2024-02-28	10	0	0	0	0	10	0	0		0
Xray - 1 wk	3	2024-02-28	10	0	0	6	1	3	7	70	14.2857	1
Xray - 1 wk	4	2024-02-28	10	0	0	0	0	10	0	0		0
Xray - 1 wk	5	2024-02-28	10	0	0	0	0	10	0	0		0
Xray - 1 wk	6	2024-02-28	10	0	0	1	3	6	4	40	75	1
Xray - 1 wk	7	2024-02-28	10	0	0	0	0	10	0	0		0
Xray - 1 wk	8	2024-02-28	10	0	0	0	0	10	0	0		0
Xray - 1 wk	9	2024-02-28	10	0	0	0	0	10	0	0		0
Xray - 1 wk	10	2024-02-28	10	0	0	4	0	6	4	40	0	1
Control - fresh	11	2024-05-07	10	2	0	4	4	0	8	80	50	1
Control - fresh	12	2024-05-07	10	7	3	0	0	0	0	0		0
Control - fresh	13	2024-05-07	10	2	0	2	6	0	8	80	75	1
Control - fresh	14	2024-05-07	10	8	2	0	0	0	0	0		0
Control - fresh	15	2024-05-07	10	4	6	0	0	0	0	0		0
Control - fresh	16	2024-05-07	10	4	5	0	0	1	0	0		0
Xray - 1 wk	11	2024-05-07	10	0	0	3	6	1	9	90	66.6667	1
Xray - 1 wk	12	2024-05-07	10	0	0	9	0	1	9	90	0	1
Xray - 1 wk	13	2024-05-07	10	0	0	4	2	4	6	60	33.3333	1
Xray - 1 wk	14	2024-05-07	10	0	0	9	0	1	9	90	0	1
Xray - 1 wk	15	2024-05-07	10	0	0	3	6	1	9	90	66.6667	1
Xray - 1 wk	16	2024-05-07	10	0	0	3	5	2	8	80	62.5	1

## Sheet: Figure 6
Percentage parasitism and female production when G. aetherium was given a choice between 7-day-old irradiated eggs (40 Gy) and fresh (<24 h old) B. hilaris eggs.
Ttmnt	Rep	Age female	n	Ny	Male	Female	Total Gryon	Dead eggs	% parasitism	% female
Xray - 1wk	1	2 to 4	5	0	2	3	5	0	100	60
Control - fresh	1	2 to 4	5	0	2	2	4	1	80	50
Xray - 1wk	2	2 to 4	5	0	0	4	4	1	80	100
Control - fresh	2	2 to 4	5	0	1	2	3	2	60	66.6667
Xray - 1wk	3	2 to 4	5	0	1	3	4	1	80	75
Control - fresh	3	2 to 4	5	0	0	4	4	1	80	100
Xray - 1wk	4	2 to 4	5	0	0	4	4	1	80	100
Control - fresh	4	2 to 4	5	0	1	4	5	0	100	80
Xray - 1wk	5	2 to 4	5	0	0	3	3	2	60	100
Control - fresh	5	2 to 4	5	0	1	0	1	4	20	0
Xray - 1wk	6	2 to 4	5	0	1	2	3	2	60	66.6667
Control - fresh	6	2 to 4	5	0	1	4	5	0	100	80
Xray - 1wk	7	2 to 4	5	0	0	5	5	0	100	100
Control - fresh	7	2 to 4	5	0	2	1	3	2	60	33.3333
Xray - 1wk	8	2 to 4	5	0	1	4	5	0	100	80
Control - fresh	8	2 to 4	5	0	1	4	5	0	100	80
Xray - 1wk	9	2 to 4	5	0	0	3	3	2	60	100
Control - fresh	9	2 to 4	5	0	2	3	5	0	100	60
Xray - 1wk	10	2 to 4	5	0	0	5	5	0	100	100
Control - fresh	10	2 to 4	5	0	2	3	5	0	100	60
Xray - 1wk	11	2 to 4	5	0	0	4	4	1	80	100
Control - fresh	11	2 to 4	5	0	1	4	5	0	100	80
Xray - 1wk	12	2 to 4	5	0	4	0	4	1	80	0
Control - fresh	12	2 to 4	5	0	3	0	3	2	60	0
